# Supplementary material for: A Sextuple Knockout Cell Line System to Study the Differential Roles of CRY, PER, and NR1D in the Transcription-Translation Feedback Loop of the Circadian Clock
Source: Front Neurosci. 2020 Dec 14;14:616802. doi: 10.3389/fnins.2020.616802 (PMC7768009; doi:10.3389/fnins.2020.616802)
Supplement: Supplementary file 1 [file Table_1.XLSX]

## Sheet: PCR
Name	Primer_F	Primer_R	Product locations	Description
mNr1d1	AAAAAAGAATTCCTCTATCAACTACGTCTGGGCTCACTTCCTTTC	AAAAAACTCGAGGGGGCCGGACTTGGTTATCATAAGTAGC	chr11:98771732-98772331	This work, Check CPN_KO genome
mNr1d2	AAAAAAGAATTCCCTCATGACTGACCATGGTTACCAGAGG	AAAAAACTCGAGTCAGTTCCTCTAGCTCTGCCTCCAG	chr14:18,221,868-18,222,235	This work, Check CPN_KO genome
mGAPDH	AACTTTGGCATTGTGGAAGG	ACACATTGGGGGTAGGAACA	NM_001289726 (585-807)	Annayev et al 2014 JBC, qPCR
mGAPDH_Pri	TGTGAACGGGTGAGTTCCAG	CCATCGCCAGGTCCGAG	chr6:125,165,131-125,165,279	This work, qPCR
mCiart	ACTCAAGATGGGTCGCTTTG	GGGCAGCTATGTGAGGAAAC	NM_001033302 (534-709)	Annayev et al 2014 JBC, qPCR
mCiart_Pri	GCTCTTTGCTCAAAAGGTAAC	GGTTTTTCTGCTGTGATGTA	chr3:95,881,096-95,881,196	This work, qPCR
mDbp	GACACCGTGGAGGTGCTAAT	ACCTCCGGCTCCAGTACTTC	NM_016974 (966-1164)	Annayev et al 2014 JBC, qPCR
mDbp_Pri	CGGCCAGCTGTGAGTTCTA	GCTGATGGACTGGAAGACCT	chr7:45,705,754-45,705,886	This work, qPCR
